# Supplementary material for: Investigation into Bioactive Selenium Species and the Mechanism of Action Behind Selenium-Enriched Rapeseed Flowering Stalks Alleviating Cadmium-Induced Toxicity in Mouse Sertoli Cells
Source: Antioxidants (Basel). 2025 Oct 28;14(11):1297. doi: 10.3390/antiox14111297 (PMC12649212; doi:10.3390/antiox14111297)
Supplement: Supplementary file 1 [file antioxidants-14-01297-s001.zip]

Archive with 1 entries (1 files):
- antioxidants-3872663-supplementary.pdf
